# Supplementary material for: Brazilian Food Banks: Overview and Perspectives
Source: Int J Environ Res Public Health. 2021 Nov 29;18(23):12598. doi: 10.3390/ijerph182312598 (PMC8657059; doi:10.3390/ijerph182312598)
Supplement: Supplementary file 1 [file ijerph-18-12598-s001.zip]

Archive with 1 entries (1 files):
- ijerph-1326445-supplementary.pdf
